# Supplementary material for: A novel roseosiphovirus infecting dinoroseobacter shibae DFL12T represents a new genus
Source: BMC Genomics. 2025 Feb 8;26:121. doi: 10.1186/s12864-025-11274-w (PMC11806900; doi:10.1186/s12864-025-11274-w)
Supplement: Supplementary file 1 — Supplementary Material 1 [file 12864_2025_11274_MOESM1_ESM.xlsx]

## Sheet: Table S1
Table S1. Summary of roseophages isolated from this study and previous studies.
Phage	Plaque	Morphology (TEM )	GC (%)	Size (bp)	Number of Genes	tRNA	GTA-like genes	Class	Family	Subfamily	Genus	GenBank Accession Number	Host	Isolation source	longitude	Latitude	Latent period (h)	Burst size (PFU cell -1)	Reference
vB_DshS-R26L	Clear-edged circular plaques	Siphovirus	62.59	79534	116	1	4	-	-	-	-	PP882867	Dinoroseobacter shibae DFL12T	Zhujiang River Estuary	113.72°E	22.22°N	3.5	22	This study
Pan1	-	Siphovirus	62.5	72037	104	0	0	-	-	-	-	ON968452	Pseudanabaena sp. Chao 181	Lake Chaohu	117.86°E	31.60°N	-	-	Zhu J, Yang F, Du K, Wei Z-L, Wu Q-F, Chen Y, et al. Phylogenomics of five Pseudanabaena cyanophages and evolutionary traces of horizontal gene transfer. Environmental Microbiome. 2023;18(1):3.
vB_DshS_R5C	Small and blurry, with a diameter of 1–2 mm	Siphovirus	61.5	77874	123	0	4	-	-	-	-	KY606587	Dinoroseobacter shibae DFL12T	South China Sea	110.23°E	18.35°N	2	65	Yang Y, Cai L, Ma R, Xu Y, Tong Y, Huang Y, et al. A novel Roseosiphophage isolated from the oligotrophic South China Sea. Viruses. 2017;9(5):109.
P12053L	-	-	46.1	38889	56	0	-	-	-	-	-	NC018280	Celeribacter IMCC12053	Yellow Sea, South Korea	124.00°E	37.50°N	-		Kang I, Jang H, Oh H-M, Cho J-C. Complete genome sequence of Celeribacter bacteriophage P12053L. J Virol. 2012;86:8339–40.
ΦCB2047-B	-	-	43	74485	77	15	-	Caudoviricetes	Schitoviridae	Rhodovirinae	Raunefjordenvirus	HQ317387	Sulfitobacter sp. 2047	Mesocosm, Raunefjorden, Norway	5.20°E	60.28°N	-	-	Ankrah NYD, Budinoff CR, Wilson WH, Wilhelm SW, Buchan A. Genome sequence of the Sulﬁtobacter sp. Strain 2047-Infecting Lytic Phage ⌽CB2047-B. Genome Announc. 2014;2(1):e00945-13.
ΦCB2047-A	-	-	58.8	40929	73	0	-	-	-	-	-	NC020858	Sulfitobacter sp. 2047	Raunefjorden, Norway	5.20°E	60.28°N	-	-	Ankrah NYD, Budinoff CR, Wilson WH, Wilhelm SW, Buchan A. Genome sequences of two temperate phages, ΦCB2047-A and ΦCB2047-C, Infecting Sulfitobacter sp. Strain 2047. Genome Announc. 2014;2(3):e00108-14.
ΦCB2047-C	-	-	59	40931	71	0	-	-	-	-	-	NC020856	Sulfitobacter sp. 2047	Raunefjorden, Norway	5.20°E	60.28°N	-	-	Ankrah NYD, Budinoff CR, Wilson WH, Wilhelm SW, Buchan A. Genome sequences of two temperate phages, ΦCB2047-A and ΦCB2047-C, Infecting Sulfitobacter sp. Strain 2047. Genome Announc. 2014;2(3):e00108-14.
RLP1	Clear plaques around 0.5–2 mm in diameter	Podovirus	49	74583	92	3	-	-	-	-	-	FR682616	Roseovarius sp. 217	Langstone Harbour, Hampshire, UK	1.02°W	50.83°N	4-6	100	Chan JZ-M, Millard AD, Mann NH, Schäfer H. Comparative genomics defines the core genome of the growing N4-like phage genus and identifies N4-like Roseophage specific genes. Front Microbiol. 2014;5:506.
RPP1	Clear plaques around 0.5–2 mm in diameter	Podovirus	49.1	74704	91	3	-	Caudoviricetes	Schitoviridae	Rhodovirinae	Plymouthvirus	FR719956	Roseovarius nubinhibens	Plymouth, UK	4.14°W	50.38°N	4-6	10	Chan JZ-M, Millard AD, Mann NH, Schäfer H. Comparative genomics defines the core genome of the growing N4-like phage genus and identifies N4-like Roseophage specific genes. Front Microbiol. 2014;5:506.
RDJLΦ1	Small, clear, round plaques (ca. 3 mm in diameter)	Siphovirus	57.9	62668	87	0	4	Caudoviricetes			Xiamenvirus	HM151342	Roseobacter denitrificans OCh114	South China Sea	116.03°E	17.60°N	1-1.5	203	Zhang Y, Jiao N. Roseophage RDJLΦ1, Infecting the aerobic anoxygenic phototrophic bacterium Roseobacter denitrificans OCh114. Appl Environ Microbiol. 2009;75(6):1745–49.
RDJLΦ2	-	-	57.3	63513	76	0	4	Caudoviricetes			Xiamenvirus	NC041958	Roseobacter denitrificans OCh114	Wuyuan Bay, Xiamen, China	118.17°E	24.52°N	-	-	Liang Y, Zhang Y, Zhou C, Chen Z, Yang S, Yan C, et al. Complete genome sequence of the siphovirus Roseophage RDJLΦ 2 infecting Roseobacter denitrificans OCh114. Marine Genomics. 2016;25:17–9.
ESS36Φ1	Small, clear, round plaques	Podovirus	47	73325	79	3	-	-	-	-	-	FJ591094	Roseobacters Silicibacter pomeroyi DSS-3	Baltimore Inner Harbor, USA	76.61°W	39.29°N	2	350	Zhao Y, Wang K, Jiao N, Chen F. Genome sequences of two novel phages infecting marine roseobacters. Environ Microbiol. 2009;11(8):2055–64.
DSS3Φ2	Large, clear plaques with irregular edges	Podovirus	47.9	74611	81	3	-	-	-	-	-	NC012697	Roseobacters Silicibacter pomeroyi DSS-3	Baltimore Inner Harbor, USA	76.61°W	39.29°N	3	1500	Zhao Y, Wang K, Jiao N, Chen F. Genome sequences of two novel phages infecting marine roseobacters. Environ Microbiol. 2009;11(8):2055–64.
DSS3Φ8	-	Siphovirus	56.5	146135	229	24	4	-	-	-	-	KT870145	Caulobacter crescentus	Baltimore Inner Harbor, USA	76.61°W	39.29°N	2	120	Zhan Y, Huang S, Voget S, Simon M, Chen F. A novel Roseobacter phage possesses features of podoviruses, siphoviruses, prophages and gene transfer agents. Sci Rep. 2016;6(1):30372.
RD-1410W1-01	Clear plaques (1–2 mm in diameter)	Podovirus	49.5	72674	77	0	-	Caudoviricetes	Schitoviridae	Rhodovirinae	Aoqinvirus	KU885989	Roseobacter denitrificans OCh114	Sanya Bay, China	109.51°E	18.23°N	1	27	Li B, Zhang S, Long L, Huang S. Characterization and complete genome sequences of three N4-like Roseobacter phages isolated from the South China Sea. Curr Microbiol. 2016;73:409–18.
RD-1410Ws-07	Clear plaques (1–2 mm in diameter)	Podovirus	50	76298	76	0	-	-	-	-	-	KU885990	Roseobacter denitrificans OCh114	Sanya Bay, China	109.51°E	18.23°N	＜1	341	Li B, Zhang S, Long L, Huang S. Characterization and complete genome sequences of three N4-like Roseobacter phages isolated from the South China Sea. Curr Microbiol. 2016;73:409–18.
DS-1410Ws-06	Clear plaques (1–2 mm in diameter)	Podovirus	50	76466	77	0	-	Caudoviricetes	Schitoviridae	Rhodovirinae	Sanyabayvirus	KU885988	Dinoroseobacter shibae DFL12T	Sanya Bay, China	109.51°E	18.23°N	2	298	Li B, Zhang S, Long L, Huang S. Characterization and complete genome sequences of three N4-like Roseobacter phages isolated from the South China Sea. Curr Microbiol. 2016;73:409–18.
vB_DshP-R1	~4-mm-diameter plaques	Podovirus	49.3	75028	86	2	-	-	-	-	-	KJ621082	Dinoroseobacter shibae DFL12T	Baicheng Harbor, China	118.08°E	24.43°N	-	-	Ji J, Zhang R, Jiao N. Complete genome sequence of Roseophage vB_DshP-R1, which infects Dinoroseobacter shibae DFL12T. Stand Genomic Sci. 2015;9:31.
vB_DshP-R2C	-	Podovirus	49.2	74806	85	2	-	-	-	-	-	KJ803031	Dinoroseobacter shibae DFL12T	Huangcuo station, China	118.23°E	24.49°N	1.5	90	Cai L, Yang Y, Jiao N, Zhang R. Complete genome sequence of vB_DshP-R2C, a N4-like lytic roseophage. Mar Genom. 2015;22:15–7.
vB_DshS-R4C	Clear plaques, with sizes ranging from 1.5 to 2.0 mm in diameter	Siphovirus	66.75	36291	49	0	4	-	-	-	-	MK882925	Dinoroseobacter shibae DFL12T	Xiamen Bay, China	118.08°E	24.45°N	1.5	96	Cai L, Ma R, Chen H, Yang Y, Jiao N, Zhang R. A newly isolated roseophage represents a distinct member of Siphoviridae family. Virol J. 2019;16:1–9.
CRP-1	-	Podovirus	42.43	54045	67	0	-	-	-	-	-	MK613343	Roseobacter RCA FZCC0023	Osaka Bay, Japan	135.35°E	34.45°N	-	-	Zhang Z, Chen F, Chu X, Zhang H, Luo H, Qin F, et al. Diverse, Abundant, and Novel Viruses Infecting the Marine Roseobacter RCA Lineage. mSystems. 2019;4(6):00494-19
CRP-2	-	-	42.95	54148	73	0	-	-	-	-	-	MK613344	Roseobacter RCA FZCC0023	Pingtan coast, Taiwan Strait	119.78°E	25.43°N	-	-	Zhang Z, Chen F, Chu X, Zhang H, Luo H, Qin F, et al. Diverse, Abundant, and Novel Viruses Infecting the Marine Roseobacter RCA Lineage. mSystems. 2019;4(6):00494-19
CRP-3	-	-	49.67	52963	60	0	-	-	-	-	-	MK613345	Roseobacter RCA FZCC0040	Yantai coast, Bohai Sea	121.47°E	37.47°N	-	-	Zhang Z, Chen F, Chu X, Zhang H, Luo H, Qin F, et al. Diverse, Abundant, and Novel Viruses Infecting the Marine Roseobacter RCA Lineage. mSystems. 2019;4(6):00494-19
CRP-4	-	Podovirus	45.2	40768	57	0	-	-	-	-	-	MK613346	Roseobacter RCA FZCC0023	Yantai coast, Bohai Sea	121.47°E	37.47°N	-	-	Zhang Z, Chen F, Chu X, Zhang H, Luo H, Qin F, et al. Diverse, Abundant, and Novel Viruses Infecting the Marine Roseobacter RCA Lineage. mSystems. 2019;4(6):00494-19
CRP-5	-	Podovirus	45.63	39600	58	0	-	-	-	-	-	MK613347	Roseobacter RCA FZCC0040	Pingtan coast, Taiwan Strait	119.78°E	25.43°N	-	-	Zhang Z, Chen F, Chu X, Zhang H, Luo H, Qin F, et al. Diverse, Abundant, and Novel Viruses Infecting the Marine Roseobacter RCA Lineage. mSystems. 2019;4(6):00494-19
CRP-6	-	Podovirus	47.05	44927	69	0	-	-	-	-	-	MK613348	Roseobacter RCA FZCC0042	Pingtan coast, Taiwan Strait	119.78°E	25.43°N	-	-	Zhang Z, Chen F, Chu X, Zhang H, Luo H, Qin F, et al. Diverse, Abundant, and Novel Viruses Infecting the Marine Roseobacter RCA Lineage. mSystems. 2019;4(6):00494-19
CRP-7	-	Podovirus	40.29	58106	72	1	-	-	-	-	-	MK613349	Roseobacter RCA FZCC0042	Yantai coast, Bohai Sea	121.47°E	37.47°N	-	-	Zhang Z, Chen F, Chu X, Zhang H, Luo H, Qin F, et al. Diverse, Abundant, and Novel Viruses Infecting the Marine Roseobacter RCA Lineage. mSystems. 2019;4(6):00494-19
CRP-9	-	Podovirus	41.6	56157	73	1	-	-	-	-	-	MW514246	Roseobacter RCA FZCC0023	Pattaya Beach, Thailand	100.89°E	12.94°N	-	-	Zhai Z, Zhang Z, Zhao G, Liu X, Qin F, Zhao Y. Genomic characterization of two novel RCA phages reveals new insights into the diversity and evolution of marine viruses. Microbiol Spectr. 2021;9(2):e01239-21.
CRP-13	-	Podovirus	44.2	55015	74	1	-	-	-	-	-	MW514247	Roseobacter RCA FZCC0023	North Sea	7.80°E	53.94°N	-	-	Zhai Z, Zhang Z, Zhao G, Liu X, Qin F, Zhao Y. Genomic characterization of two novel RCA phages reveals new insights into the diversity and evolution of marine viruses. Microbiol Spectr. 2021;9(2):e01239-21.
vB_RpoS-V10	-	-	56.4	147480	235	26	2	-	-	-	-	MH015255	Roseobacters Silicibacter pomeroyi DSS-3	Baltimore Inner Harbor, USA	76.61°W	39.29°N	-	-	Zhan Y, Chen F. Bacteriophages that infect marine roseobacters: genomics and ecology. Environ Microbiol. 2019;21:1885–95.
vB_RpoP-V12	-	-	47.9	74675	85	3	-	-	-	-	-	MH015250	Roseobacters Silicibacter pomeroyi DSS-3	Baltimore Inner Harbor, USA	76.61°W	39.29°N	-	-	Zhan Y, Chen F. Bacteriophages that infect marine roseobacters: genomics and ecology. Environ Microbiol. 2019;21:1885–95.
vB_RpoP-V13	-	-	50.8	74830	79	4	-	-	-	-	-	MH015256	Roseobacters Silicibacter pomeroyi DSS-3	Baltimore Inner Harbor, USA	76.61°W	39.29°N	-	-	Zhan Y, Chen F. Bacteriophages that infect marine roseobacters: genomics and ecology. Environ Microbiol. 2019;21:1885–95.
vB_RpoP-V14	-	-	47.9	74792	88	3	-	-	-	-	-	MH015257	Roseobacters Silicibacter pomeroyi DSS-3	Baltimore Inner Harbor, USA	76.61°W	39.29°N	-	-	Zhan Y, Chen F. Bacteriophages that infect marine roseobacters: genomics and ecology. Environ Microbiol. 2019;21:1885–95.
vB_RpoMi-V15	-	-	57.7	4248	4	0	-	-	-	-	-	MH015251	Roseobacters Silicibacter pomeroyi DSS-3	Baltimore Inner Harbor, USA	76.61°W	39.29°N	-	-	Zhan Y, Chen F. Bacteriophages that infect marine roseobacters: genomics and ecology. Environ Microbiol. 2019;21:1885–95.
vB_RpoP-V17	-	-	47.9	74665	82	3	-	-	-	-	-	MH015259	Roseobacters Silicibacter pomeroyi DSS-3	Baltimore Inner Harbor, USA	76.61°W	39.29°N	-	-	Zhan Y, Chen F. Bacteriophages that infect marine roseobacters: genomics and ecology. Environ Microbiol. 2019;21:1885–95.
vB_RpoP-V21	-	-	47.9	74665	82	3	-	-	-	-	-	MH015253	Roseobacters Silicibacter pomeroyi DSS-3	Baltimore Inner Harbor, USA	76.61°W	39.29°N	-	-	Zhan Y, Chen F. Bacteriophages that infect marine roseobacters: genomics and ecology. Environ Microbiol. 2019;21:1885–95.
vB_RpoMi-Mini	-	Microvirus	57.7	4248	4	0	-	-	-	-	-	MF101922	Roseobacters Silicibacter pomeroyi DSS-3	Pattaya Beach, Thailand	100.89°E	12.94°N	3	8	Zhan Y, Chen F. The smallest ssDNA phage infecting a marine bacterium. Environ Microbiol. 2019;21(6):1916–28.
vB_RpoS-V7	-	-	64.1	59573	84	0	-	-	-	-	-	MH015249	Roseobacters Silicibacter pomeroyi DSS-3	Baltimore Inner Harbor, USA	76.61°W	39.29°N	-	-	Zhan Y, Huang S, Chen F. Genome Sequences of Five Bacteriophages Infecting the Marine Roseobacter Bacterium Ruegeria pomeroyi DSS-3. Microbiol Resour Announc. 2018;7(12):e00959-18.
vB_RpoS-V11	-	Siphovirus	64	59549	82	0	-	-	-	-	-	MH015254	Roseobacters Silicibacter pomeroyi DSS-3	Baltimore Inner Harbor, USA	76.61°W	39.29°N	-	-	Zhan Y, Huang S, Chen F. Genome Sequences of Five Bacteriophages Infecting the Marine Roseobacter Bacterium Ruegeria pomeroyi DSS-3. Microbiol Resour Announc. 2018;7(12):e00959-18.
vB_RpoS-V16	-	-	63.6	61382	84	0	-	-	-	-	-	MH015258	Roseobacters Silicibacter pomeroyi DSS-3	Baltimore Inner Harbor, USA	76.61°W	39.29°N	-	-	Zhan Y, Huang S, Chen F. Genome Sequences of Five Bacteriophages Infecting the Marine Roseobacter Bacterium Ruegeria pomeroyi DSS-3. Microbiol Resour Announc. 2018;7(12):e00959-18.
vB_RpoS-V18	-	-	64	59111	82	0	-	-	-	-	-	MH015252	Roseobacters Silicibacter pomeroyi DSS-3	Baltimore Inner Harbor, USA	76.61°W	39.29°N	-	-	Zhan Y, Huang S, Chen F. Genome Sequences of Five Bacteriophages Infecting the Marine Roseobacter Bacterium Ruegeria pomeroyi DSS-3. Microbiol Resour Announc. 2018;7(12):e00959-18.
PCB2051-A	-	-	55	56958	77	0	-	Caudoviricetes	Casjensviridae		Broinstvirus	NC020853	Loktanella sp. CB2051	Norwegian Sea, Artic	76.61°W	39.29°N	-	-	Zhan Y, Huang S, Chen F. Genome Sequences of Five Bacteriophages Infecting the Marine Roseobacter Bacterium Ruegeria pomeroyi DSS-3. Microbiol Resour Announc. 2018;7(12):e00959-18.
DSS3Φ1	-	-	64.1	59601	82	0	-	-	-	-	-	NC025428.1	Roseobacters Silicibacter pomeroyi DSS-3	Baltimore Inner Harbor, USA	76.61°W	39.29°N	-	-	Zhan Y, Huang S, Chen F. Genome Sequences of Five Bacteriophages Infecting the Marine Roseobacter Bacterium Ruegeria pomeroyi DSS-3. Microbiol Resour Announc. 2018;7(12):e00959-18.
vB_ThpS-P1	-	Siphovirus	66.7	39591	52	0	-	-	-	-	-	KT381864	Thiobacimonas profunda JLT2016	Southeastern Pacific Ocean	120.00°W	30.00°S	-	-	Tang K, Lin D, Zheng Q, Liu K, Yang Y, Han Y, et al. Genomic, proteomic and bioinformatic analysis of two temperate phages in Roseobacter clade bacteria isolated from the deep-sea water. BMC Genomics. 2017;18:485.
vB_PeaS-P1	-	Siphovirus	63.8	38686	51	0	-	-	-	-	-	KT381865	Pelagibaca abyssi JLT2014	Southeastern Pacific Ocean	120.00°W	30.00°S	-	-	Tang K, Lin D, Zheng Q, Liu K, Yang Y, Han Y, et al. Genomic, proteomic and bioinformatic analysis of two temperate phages in Roseobacter clade bacteria isolated from the deep-sea water. BMC Genomics. 2017;18:485.
NYA-2014a	-	-	58.5	42092	71	0	-	-	-	-	-	NC027299	Sulfitobacter sp. 2047	Norwegian Sea	5.00°E	65.00°N	-	-	-
SIO1	-	Podovirus	39.9	39898	33	0	-	Caudoviricetes	Zobellviridae	Cobavirinae	Siovirus	NC002519	Roseobacter SIO67	southern California coastline, USA	117.26°W	32.87°N	-	-	Angly F, Youle M, Nosrat B, Srinagesh S, Rodriguez‐Brito B, McNairnie P, et al. Genomic analysis of multiple Roseophage SIO1 strains. Environ Microbiol. 2009;11(11):2863–73.
SIO1-2001	-	-	45.26	39413	-	0	-	Caudoviricetes	Zobellviridae	Cobavirinae	Siovirus	FJ867910	Roseobacter SIO67	southern California coastline, USA	117.26°W	32.87°N	-	-	Angly F, Youle M, Nosrat B, Srinagesh S, Rodriguez‐Brito B, McNairnie P, et al. Genomic analysis of multiple Roseophage SIO1 strains. Environ Microbiol. 2009;11(11):2863–73.
MB-2001	-	-	44.16	38252	-	0	-	Caudoviricetes	Zobellviridae	Cobavirinae	Siovirus	FJ867914	Roseobacter SIO67	southern California coastline, USA	117.20°W	32.78°N	-	-	Angly F, Youle M, Nosrat B, Srinagesh S, Rodriguez‐Brito B, McNairnie P, et al. Genomic analysis of multiple Roseophage SIO1 strains. Environ Microbiol. 2009;11(11):2863–73.
OS-2001	-	-	44.84	38205	-	0	-	Caudoviricetes	Zobellviridae	Cobavirinae	Siovirus	FJ867913	Roseobacter SIO67	southern California coastline, USA	117.38°W	33.20°N	-	-	Angly F, Youle M, Nosrat B, Srinagesh S, Rodriguez‐Brito B, McNairnie P, et al. Genomic analysis of multiple Roseophage SIO1 strains. Environ Microbiol. 2009;11(11):2863–73.
SBRSIO67-2001	-	-	44.15	38150	-	0	-	Caudoviricetes	Zobellviridae	Cobavirinae	Siovirus	FJ867912	Roseobacter SIO67	southern California coastline, USA	117.27°W	32.99°N	-	-	Angly F, Youle M, Nosrat B, Srinagesh S, Rodriguez‐Brito B, McNairnie P, et al. Genomic analysis of multiple Roseophage SIO1 strains. Environ Microbiol. 2009;11(11):2863–73.
vB_LenP_ICBM1	-	Podovirus	47	40163	58	0	-	-	-	-	-	MF431617	Lentibacter sp. SH36	southern North Sea	7.00°E	54.00°N	-	-	Bischoff V, Bunk B, Meier-Kolthoff JP, Spröer C, Poehlein A, Dogs M, et al. Cobaviruses – a new globally distributed phage group infecting Rhodobacteraceae in marine ecosystems. ISME J. 2019;13(6):1404–21.
vB_LenP_ICBM2	-	Podovirus	47.8	40907	55	0	-	-	-	-	-	MF431616	Lentibacter sp. SH36	southern North Sea	7.00°E	54.00°N	-	-	Bischoff V, Bunk B, Meier-Kolthoff JP, Spröer C, Poehlein A, Dogs M, et al. Cobaviruses – a new globally distributed phage group infecting Rhodobacteraceae in marine ecosystems. ISME J. 2019;13(6):1404–21.
vB_LenP_ICBM3	-	-	47.3	40497	109	0	-	-	-	-	-	MF431615	Lentibacter sp. SH36	southern North Sea	7.00°E	54.00°N	-	-	Bischoff V, Bunk B, Meier-Kolthoff JP, Spröer C, Poehlein A, Dogs M, et al. Cobaviruses – a new globally distributed phage group infecting Rhodobacteraceae in marine ecosystems. ISME J. 2019;13(6):1404–21.
CRP-207	-	-	46.2	54895	76	0	-	-	-	-	-	MZ892987	Roseobacter RCA FZCC0040	Pattaya Beach, Thailand	100.88°E	12.93°N	-	-	Qin F, Du S, Zhang Z, Ying H, Wu Y, Zhao G, et al. Newly identified HMO-2011-type phages reveal genomic diversity and biogeographic distributions of this marine viral group. ISME J. 2022;16(5):1363–75.
CRP-235	-	-	45.7	52729	61	0	-	-	-	-	-	MZ892989	Roseobacter RCA FZCC0040	North Sea	7.80°E	53.93°N	-	-	Qin F, Du S, Zhang Z, Ying H, Wu Y, Zhao G, et al. Newly identified HMO-2011-type phages reveal genomic diversity and biogeographic distributions of this marine viral group. ISME J. 2022;16(5):1363–75.
CRP-603	-	-	43.1	54551	77	0	-	-	-	-	-	MZ892991	Roseobacter RCA FZCC0012	Pattaya Beach, Thailand	100.88°E	12.93°N	-	-	Qin F, Du S, Zhang Z, Ying H, Wu Y, Zhao G, et al. Newly identified HMO-2011-type phages reveal genomic diversity and biogeographic distributions of this marine viral group. ISME J. 2022;16(5):1363–75.
CRP-345	-	-	42.2	54718	81	0	-	-	-	-	-	MZ892990	Roseobacter RCA FZCC0042	Pattaya Beach, Thailand	100.88°E	12.93°N	-	-	Qin F, Du S, Zhang Z, Ying H, Wu Y, Zhao G, et al. Newly identified HMO-2011-type phages reveal genomic diversity and biogeographic distributions of this marine viral group. ISME J. 2022;16(5):1363–75.
CRP-212	-	-	48.6	54748	59	0	-	-	-	-	-	MZ892988	Roseobacter RCA FZCC0040	Pattaya Beach, Thailand	100.88°E	12.93°N	-	-	Qin F, Du S, Zhang Z, Ying H, Wu Y, Zhao G, et al. Newly identified HMO-2011-type phages reveal genomic diversity and biogeographic distributions of this marine viral group. ISME J. 2022;16(5):1363–75.
CRP-738	-	-	45.6	53826	65	0	-	-	-	-	-	MZ892992	Roseobacter RCA FZCC0089	Pattaya Beach, Thailand	100.88°E	12.93°N	-	-	Qin F, Du S, Zhang Z, Ying H, Wu Y, Zhao G, et al. Newly identified HMO-2011-type phages reveal genomic diversity and biogeographic distributions of this marine viral group. ISME J. 2022;16(5):1363–75.
DSS3_VP1	Clear, well-defined plaques	Siphovirus	47.5	75087	109	1	-	-	-	-	-	MN602266	Ruegeria pomeroyi DSS-3	Grand Canal (Venice, Italy)	12.34°E	45.44°N	1.83	67	Rihtman B, Puxty RJ, Hapeshi A, Lee Y-J, Zhan Y, Michniewski S, et al. A new family of globally distributed lytic roseophages with unusual deoxythymidine to deoxyuridine substitution. Curr Biol. 2021;31(14):3199-3206.
DSS3_PM1	Clear, well-defined plaques	Siphovirus	47.34	70044	103	1	-	-	-	-	-	MN602267	Ruegeria pomeroyi DSS-3	Puerto Morelos (Mexico)	86.89°W	20.84°N	3.5	38	Rihtman B, Puxty RJ, Hapeshi A, Lee Y-J, Zhan Y, Michniewski S, et al. A new family of globally distributed lytic roseophages with unusual deoxythymidine to deoxyuridine substitution. Curr Biol. 2021;31(14):3199-3206.
CRP-901	-	-	45.57	53013	77	0	-	-	-	-	-	OQ401623	CHAB-I-5 FZCC0083	North Sea	7.80°E	53.93°N	-	-	Zhang Z, Wu Z, Liu H, Yang M, Wang R, Zhao Y, et al. Genomic analysis and characterization of phages infecting the marine Roseobacter CHAB-I-5 lineage reveal a globally distributed and abundant phage genus. Front Microbiol. 2023;14:1164101.
CRP-902	-	-	45.5	51954	80	0	-	-	-	-	-	OQ401624	CHAB-I-5 FZCC0083	Yellow Sea	121.17°E	36.63°N	-	-	Zhang Z, Wu Z, Liu H, Yang M, Wang R, Zhao Y, et al. Genomic analysis and characterization of phages infecting the marine Roseobacter CHAB-I-5 lineage reveal a globally distributed and abundant phage genus. Front Microbiol. 2023;14:1164101.
Tedan	Plaques were about 0.25 cm in size	Siphovirus	54.42	64084	95	0	-	-	-	-	-	MT764845	Ruegeria AU67	Bare Island in Botany Bay, NSW, Australia	151.23°E	33.99°S	-	-	Baum L, Nguyen MTHD, Jia Y, Biazik J, Thomas T. Characterization of a novel roseophage and the morphological and transcriptional response of the sponge symbiont Ruegeria AU67 to infection. Environ Microbiol. 2021;23(14):2532–49.
vB_DshP-R7L	-	-	49	75871	83	0	-	-	-	-	-	MZ773648	Dinoroseobacter shibae DFL12T	Xiamen coast, China	118.23°E	24.43°N	16	102	Lu L. Ecological effects of marine viral lysis and lysate [海洋病毒裂解细菌及其裂解产物的生态效应] [Doctoral dissertation]. Xiamen University; 2020. Available from: https://www.cnki.net
MD18	Clear plaque	Siphovirus	58.5	149262	229	32	-	-	-	-	-	MT270409	Phaeobacter inhibens	Woods Hole, MA	70.68°W	41.53°N			Urtecho G, Campbell DE, Hershey DM, Hussain FA, Whitaker RJ, O’Toole GA. Discovering the molecular determinants of Phaeobacter inhibens susceptibility to Phaeobacter phage MD18. mSphere. 2020;5(6):e00898-20.
ΦGT1	Clear plaque	-	56.4	40019	69	0	-	-	-	-	-	MT584811	Sulfitobacter sp. HGT1	Yellow Sea, South Korea	126.37°E	37.62°N	-	-	Hwang CY, Cho Y, Jang GI, Cho BC, Hardies SC. Complete Genome Sequence of Sulfitobacter Phage ϕGT1, Isolated from a Tidal Flat. Microbiol Resour Announc. 2020;9(33):e00779-20.
OANV1	-	Podovirus	62.1	48354	61	0	-	-	-	-	-	MW805363	Octadecabacter IceBac 419	Antarctic sea ice (Weddell Sea)	45.00°W	74.00°S	-	-	Demina TA, Luhtanen A-M, Roux S, Oksanen HM. Virus-host interactions and genetic diversity of Antarctic Sea ice bacteriophages. Mbio. 2022;13(3): e00651-22..
OANV2	-	Podovirus	53.3	39241	76	0	-	-	-	-	-	MW805364	Octadecabacter IceBac 430	Antarctic sea ice (Weddell Sea)	45.00°W	74.00°S	-	-	Demina TA, Luhtanen A-M, Roux S, Oksanen HM. Virus-host interactions and genetic diversity of Antarctic Sea ice bacteriophages. Mbio. 2022;13(3): e00651-22..

## Sheet: Table S2
Table S2. Predicted ORFs in the R26L genome.
ORF no.	Strand	Start	End	Best Homologs	Accession	E-value (<10-3)	aa identity (%)	Best Domain Hits (<10-3)	Putative Function	Conserved domains
										Name	Accession	E-value (＜10-5)	Description
1	+	2	226	Roseobacter phage RDJL Phi 1	YP_004421778.1	7.58e-05	44.286		Hypothetical protein
2	+	276	767	None	n/a	n/a	n/a	COG3916	Hypothetical protein
3	-	795	1244	Pseudanabaena phage Pan1	UXO93717.1	3.42e-58	60.284		Hypothetical protein
4	-	1244	2716	Pseudanabaena phage Pan1	UXO93716.1	0	80.952	COG5323	Large packaging protein	COG5323	COG5323	0	Phage large terminase packaging protein
5	-	2855	3205	Pseudanabaena phage Pan1	UXO93815.1	6.03e-33	56.604		Hypothetical protein
6	-	3198	3392	None	n/a	n/a	n/a		Hypothetical protein
7	-	3490	3651	Pseudomonas phage 8P	QKE22867.1	2.99e-13	68		Hypothetical protein
8	-	3671	4132	Pseudanabaena phage Pan1	UXO93810.1	6.71e-49	74.074		Hypothetical protein
9	-	4759	5037	Roseobacter phage RDJL Phi 2	YP_009603829.1	4.7e-12	40.449		Hypothetical protein
10	-	5119	5328	None	n/a	n/a	n/a		Hypothetical protein
11	-	5325	6647	Dinoroseobacter phage vB_DshS-R5C	YP_009600134.1	5.03e-78	84.138	pfam18909	Hypothetical protein
12	-	6659	7048	Rhizobium phage vB_RleM_PPF1	YP_009099611.1	1.22e-18	53.061		Hypothetical protein
13	-	7045	7245	None	n/a	n/a	n/a		Hypothetical protein
14	-	7277	7651	None	n/a	n/a	n/a		Hypothetical protein
15	-	7648	7887	None	n/a	n/a	n/a		Hypothetical protein
16	-	7884	8309	Dinoroseobacter phage vB_DshS-R5C	YP_009600133.1	3.03e-46	56.835		Hypothetical protein
17	-	8309	9466	Erythrobacter phage vB_EliS-L02	UIS25270.1	1.03e-43	31.267	COG0464	AAA-ATPase	RecA-like_BCS1	cd19510	5.9e-33	Mitochondrial chaperone BCS1
18	-	9463	9708	Tenacibaculum phage pT24	YP_009876718.1	0.000152	39.726		Hypothetical protein
19	-	9695	10045	Bacteriophage sp.	UWF80975.1	1.76e-10	59.574		Hypothetical protein
20	-	10026	11105	Pseudomonas phage AH02	QZA71270.1	1.06e-37	37.597		Hypothetical protein
21	-	11092	11451	Dinoroseobacter phage vB_DshS-R5C	YP_009600132.1	3.6e-14	44.118		Hypothetical protein
22	-	11441	11869	None	n/a	n/a	n/a		Hypothetical protein
23	-	11866	12024	Roseobacter phage RD-1410W1-01	YP_009875572.1	1.01e-05	44.444		Hypothetical protein
24	-	12027	12326	Pseudanabaena phage Pan1	UXO93801.1	6.77e-23	51.515		Hypothetical protein
25	-	12328	12573	Dinoroseobacter phage vB_DshS-R5C	YP_009600247.1	1.2e-12	60.377		Hypothetical protein
26	-	12570	12902	Dinoroseobacter phage vB_DshS-R5C	YP_009600246.1	1.1e-32	56.604		Hypothetical protein
27	-	12904	13086	None	n/a	n/a	n/a		Hypothetical protein
28	-	13076	13315	Roseobacter phage RDJL6	UFK26730.1	0.0004	38.571		Hypothetical protein
29	-	13312	13473	None	n/a	n/a	n/a		Hypothetical protein
30	-	13538	13879	Pseudanabaena phage Pan1	UXO93798.1	7.37e-33	55.14		Hypothetical protein
31	-	13870	14316	Pseudanabaena phage Pan1	UXO93797.1	5.54e-86	81.757		Hypothetical protein
32	-	14313	14618	Dinoroseobacter phage vB_DshS-R5C	YP_009600242.1	7.09e-17	50.704		Hypothetical protein
33	-	14615	14884	None	n/a	n/a	n/a		Hypothetical protein
34	-	14881	15450	Dinoroseobacter phage vB_DshS-R5C	YP_009600238.1	2.01e-56	53.125	pfam16473	Exonuclease	Rv2179c-like	pfam16473	7.05e-23	3'-5' exoribonuclease Rv2179c-like domain
35	-	15500	16180	Pseudanabaena phage Pan1	UXO93793.1	4.07e-33	34.234	cl40062	Hypothetical protein
36	-	16192	16338	None	n/a	n/a	n/a		Hypothetical protein
37	-	16340	16543	Dinoroseobacter phage vB_DshS-R5C	YP_009600235.1	5.68e-09	42.647		Hypothetical protein
38	-	16540	16920	None	n/a	n/a	n/a		Hypothetical protein
39	-	16920	17144	None	n/a	n/a	n/a		Hypothetical protein
40	-	17144	17299	None	n/a	n/a	n/a		Hypothetical protein
41	-	17296	18942	Pseudanabaena phage Pan1	UXO93789.1	0	81.031	COG0210	ATP-dependent DNA helicase	UvrD	COG0210	4.44e-40	Superfamily I DNA or RNA helicase
42	-	19002	19226	Pseudanabaena phage Pan1	UXO93788.1	4.52e-10	47.297		Hypothetical protein
43	-	19226	19975	None	n/a	n/a	n/a		Hypothetical protein
44	-	20015	20575	Pseudanabaena phage Pan1	UXO93784.1	1.24e-41	44.785		Hypothetical protein
45	-	20591	21187	Pseudanabaena phage Pan1	UXO93783.1	2.67e-93	69.271		Transcription elongation protein
46	-	21205	21414	None	n/a	n/a	n/a		Hypothetical protein
47	-	21484	21981	None	n/a	n/a	n/a		Hypothetical protein
48	-	22034	22297	Pseudanabaena phage Pan1	UXO93782.1	3.45e-44	81.609		Hypothetical protein
49	-	22290	22736	Dinoroseobacter phage vB_DshS-R5C	YP_009600224.1	1.2e-90	86.014	COG2131	Deoxycytidylate deaminase	deoxycytidylate_deaminase	cd01286	3.48e-37	Deoxycytidylate deaminase domain.
50	-	22733	23653	Dinoroseobacter phage vB_DshS-R5C	YP_009600223.1	1.16e-137	66.333	COG2812	Putative DNA polymerase III, subunit gamma and tau	DnaX	COG2812	1.34e-63	DNA polymerase III, gamma/tau subunits
51	-	23867	25888	Pseudanabaena phage Pan1	UXO93778.1	0	76.226	COG0749	Putative DNA polymerase I	PolA	COG0749	2.86e-102	DNA polymerase I, 3'-5' exonuclease and polymerase domains
52	-	25888	26706	Pseudanabaena phage Pan1	UXO93777.1	4.68e-150	73.529	COG0602	Radical SAM protein QueE	QueE	COG0602	1.51e-43	Organic radical activating enzyme NrdG/QueE
53	-	26707	27066	Pseudanabaena phage Pan1	UXO93776.1	4.18e-38	51.639		Hypothetical protein
54	-	27080	28012	Dinoroseobacter phage vB_DshS-R5C	YP_009600217.1	5.18e-105	50.955		Hypothetical protein
55	-	28039	28695	Pseudanabaena phage Pan1	UXO93774.1	8.11e-109	71.429	COG0847	DNA polymerase III subunit epsilon	DnaQ	COG0847	3.84e-22	DNA polymerase III, epsilon subunit or related 3'-5' exonuclease
56	-	28688	29116	Pseudanabaena phage Pan1	UXO93773.1	2.49e-54	60.993	pfam04447	Hypothetical protein
57	-	29109	30320	Pseudanabaena phage Pan1	UXO93772.1	0	81.638	COG0507	Exodeoxyribonuclease-5	RecD	COG0507	6.66e-68	ATPase/5#-3# helicase helicase subunit RecD of the DNA repair enzyme RecBCD (exonuclease V)
58	-	30320	31621	Pseudanabaena phage Pan1	UXO93771.1	0	75.751		Queuosine tRNA-ribosyltransferase
59	-	31621	31812	None	n/a	n/a	n/a		Hypothetical protein
60	-	31893	32366	Pseudanabaena phage Pan1	UXO93768.1	3.2e-96	87.179	COG0780	7-cyano-7-deazaguanine reductase QueF	QueFC	COG0780	1.34e-56	NADPH-dependent 7-cyano-7-deazaguanine reductase QueF
61	-	32376	32951	Dinoroseobacter phage vB_DshS-R5C	YP_009600207.1	6.68e-108	79.144	COG0302	Putative GTP cyclohydrolase folE	FolE	COG0302	3.52e-99	GTP cyclohydrolase I
62	-	32951	33787	Dinoroseobacter phage vB_DshS-R5C	YP_009600206.1	5.6e-174	85.455	COG0603	7-cyano-7-deazaguanine synthase QueC	QueC	COG0603	1.73e-87	7-cyano-7-deazaguanine synthase (queuosine biosynthesis)
63	-	33921	34532	Dinoroseobacter phage vB_DshS-R5C	YP_009600205.1	6.24e-57	52.683	pfam11994	Hypothetical protein
64	-	34633	35076	Dinoroseobacter phage vB_DshS-R5C	YP_009600203.1	1.6e-88	84.932	COG0720	6-pyruvoyl tetrahydrobiopterin synthase QueD	QueD	COG0720	2.71e-15	6-pyruvoyl-tetrahydropterin synthase
65	-	35079	35636	Rhizobium phage 16-3	YP_002117606.1	1.04e-37	42.286	COG1896	Hypothetical protein
66	-	35633	37150	Pseudanabaena phage Pan1	UXO93761.1	0	74.802	COG0210	ATP-dependent DNA helicase	UvrD	COG0210	2.35e-39	Superfamily I DNA or RNA helicase
67	-	37137	38903	Pseudanabaena phage Pan1	UXO93760.1	0	59.259	NF040561	Primase	PrimPol_Msp	NF040561	2.21e-08	CRISPR-associated primase-polymerase type A1
68	-	38973	39836	Pseudanabaena phage Pan1	UXO93759.1	1.61e-160	76.95		Hypothetical protein
69	-	39864	40409	Dinoroseobacter phage vB_DshS-R5C	YP_009600198.1	6.9e-73	63.536		Heat shock protein
70	-	40406	40768	Pseudanabaena phage Pan1	UXO93757.1	5.46e-54	69.167		Hypothetical protein
71	-	40805	42574	Pseudanabaena phage Pan1	UXO93756.1	0	73.175	COG0553	Superfamily II DNA/RNA helicase	HepA	COG0553	3.74e-32	Superfamily II DNA or RNA helicase
72	-	42574	43419	Dinoroseobacter phage vB_DshS-R5C	YP_009600195.1	1.3e-139	71.685	pfam02511	Thymidylate synthase	Thy1	pfam02511	7.1e-47	Thymidylate synthase complementing protein
73	+	43803	44000	Pseudanabaena phage Pan1	UXO93754.1	1.45e-23	67.692		Hypothetical protein
74	-	44189	44584	Dinoroseobacter phage vB_DshS-R5C	YP_009600193.1	3.13e-84	98.473		P-loop NTPase superfamily protein
75	-	44594	45307	Dinoroseobacter phage vB_DshS-R5C	YP_009600192.1	1.21e-166	98.734	pfam10983	Ribonuclease III	DUF2793	pfam10983	7.01e-31	Protein of unknown function
76	-	45294	49691	Dinoroseobacter phage vB_DshS-R5C	XBW75391.1	0	99.932	cl16298	GTA-like protein	GTA_TIM-barrel-like	cd19607	1.55e-136	Putative glycoside hydrolase TIM-barrel domain in gene transfer agent and similar proteins
77	-	49684	50103	Dinoroseobacter phage vB_DshS-R5C	YP_009600190.1	6.98e-95	98.561	TIGR02219	GTA-like protein	phage_NlpC_fam	TIGR02219	2.11e-55	putative phage cell wall peptidase
78	-	50100	50981	Dinoroseobacter phage vB_DshS-R5C	YP_009600189.1	0	100	COG5449	GTA-like protein	phg_TIGR02218	TIGR02218	2.09e-66	phage conserved hypothetical protein
79	-	50978	51598	Dinoroseobacter phage vB_DshS-R5C	YP_009600188.1	1.69e-126	98.343	COG5448	GTA-like protein	DUF2460	pfam09343	7.16e-98	Conserved hypothetical protein
80	-	51595	54651	Dinoroseobacter phage vB_DshS-R5C	YP_009600187.1	0	98.723	COG5280	Tail tape measure protein	tape_meas_TP901	TIGR01760	5.75e-29	phage tail tape measure protein
81	-	54659	55009	Dinoroseobacter phage vB_DshS-R5C	YP_009600186.1	6.77e-79	97.414		Hypothetical protein
82	-	55030	55431	Dinoroseobacter phage vB_DshS-R5C	YP_009600185.1	2.53e-88	96.992		Putative pre-tape measure chaperone protein
83	-	55579	56775	Dinoroseobacter phage vB_DshS-R5C	YP_009600184.1	0	96.985	pfam18906	Putative major tail structural protein tail tube protein	Phage_tube_2	pfam18906	1.47e-27	Phage tail tube protein
84	-	56794	57129	Dinoroseobacter phage vB_DshS-R5C	YP_009600183.1	1.1e-49	71.818	pfam13554	Structural protein	DUF4128	pfam13554	6.3e-07
85	-	57201	57614	Pseudanabaena phage Pan1	UXO93743.1	4.45e-63	67.153		Virion structural protein
86	-	57607	57984	Dinoroseobacter phage vB_DshS-R5C	YP_009600181.1	2.71e-59	72		Hypothetical protein
87	-	57981	58466	Pseudanabaena phage Pan1	XBW75402.1	3.27e-112	100	pfam20557	Putative minor tail protein	DnaT_2	pfam20557	1.08e-29	Putative DnaT-like ssDNA binding protein
88	-	58559	60217	Pseudanabaena phage Pan1	UXO93740.1	0	61.314	pfam13556	DNA transfer protein	HTH_30	pfam13556	3.23e-06	PucR C-terminal helix-turn-helix domain
89	-	60228	60773	None	n/a	n/a	n/a		Hypothetical protein
90	-	60760	61023	Dinoroseobacter phage vB_DshS-R5C	YP_009600177.1	7.89e-26	60.465		Hypothetical protein
91	-	61101	61352	Pseudanabaena phage Pan1	UXO93738.1	5.44e-14	61.728		Hypothetical protein
92	-	61418	62647	Dinoroseobacter phage vB_DshS-R5C	YP_009600175.1	0	91.198	pfam11651	Coat protein	P22_CoatProtein	pfam11651	1.53e-36	P22 coat protein
93	-	62725	63492	Dinoroseobacter phage vB_DshS-R5C	YP_009600174.1	7.22e-114	73.333		Hypothetical protein
94	+	63724	64149	Luteibacter phage vB_LflM-Pluto	USN16348.1	6.91e-41	51.064		Hypothetical protein
95	-	64165	64872	Dinoroseobacter phage vB_DshS-R5C	YP_009600171.1	1.49e-105	65.368	pfam02562	Phosphate starvation-inducible protein, phoH	PhoH	pfam02562	2.87e-71	PhoH-like protein
96	-	64976	65275	Rhodobacter phage RcPacific	UUV44636.1	1.12e-35	63.265		Hypothetical protein
97	-	65280	66275	Pseudanabaena phage Pan1	UXO93732.1	1.07e-125	59.451	pfam11860	N-acetylmuramidase	Muramidase	pfam11860	8.16e-43	N-acetylmuramidase
98	-	66278	67390	Dinoroseobacter phage vB_DshS-R5C	YP_009600168.1	0	71.892	pfam04233	Head morphogenesis protein	Phage_Mu_F	pfam04233	8.93e-13	Phage Mu protein F like protein
99	-	67665	69608	Dinoroseobacter phage vB_DshS-R5C	YP_009600167.1	0	81.677	TIGR02504	Putative ribonucleotide reductase	NrdJ_Z	TIGR02504	3.66e-177	ribonucleoside-diphosphate reductase
100	+	69824	70246	Vibrio phage phiKT1024	UOK16862.1	1.65e-22	42.188	cd22818	Hypothetical protein
101	-	70288	72189	Rhodobacter phage RcCWillis	UUV43189.1	1.76e-112	49.786		Hypothetical protein
102	-	72200	73342	Dinoroseobacter phage vB_DshS-R5C	YP_009600164.1	0	84.456		Tail repeat like protein
103	-	73355	73786	Dinoroseobacter phage vB_DshS-R5C	YP_009600163.1	3.39e-90	95		Hypothetical protein
104	-	73783	74103	Dinoroseobacter phage vB_DshS-R5C	YP_009600162.1	7.39e-67	95.283		Hypothetical protein
105	-	74103	75635	Dinoroseobacter phage vB_DshS-R5C	YP_009600161.1	0	77.255	pfam13264	Hypothetical protein
106	+	75827	76003	None	n/a	n/a	n/a		Hypothetical protein
107	+	76000	76224	None	n/a	n/a	n/a		Hypothetical protein
108	+	76372	76839	None	n/a	n/a	n/a		Hypothetical protein
109	+	76851	77381	None	n/a	n/a	n/a	pfam03235	DUF262 domain-containing protein	DUF262	pfam03235	Protein of unknown function DUF262	1e-14
110	+	77378	77542	None	n/a	n/a	n/a		Hypothetical protein
111	+	77612	77923	Roseobacter phage DSS3P8	AMO44276.1	3.77e-09	60.417		Hypothetical protein
112	+	77899	78030	None	n/a	n/a	n/a		Hypothetical protein
113	+	78023	78208	None	n/a	n/a	n/a		Hypothetical protein
114	+	78205	78381	None	n/a	n/a	n/a		Hypothetical protein
115	+	78467	79120	None	n/a	n/a	n/a	PRK14975	Hypothetical protein
116	+	79122	79298	None	n/a	n/a	n/a		Hypothetical protein

## Sheet: Table S3
Table S3. Related phages identified by vCONTACT2 (score > 1).
Host	Name	Score
Pseudomonas	vB_PaeS_PAO1_Ab18	2.14884
Bordetella	MW2	5.88526
Pseudomonas	PAE1	9.56938
Pseudomonas	PaMx11	3.87618
Pseudanabaena	Pan1	116.609
Alphaproteobacteria	PhiJL001	7.43743
Paracoccus	vB_PmaS-R3	5.27808
Dinoroseobacter	vB_DshS-R4C	1.36726
Dinoroseobacter	vB_DshS-R5C	169.296
Alteromonas	vB_AcoS-R7M	2.48545
Rhodobacter	RcCronus	1.51593
Pseudomonas	vB_PaeS_PAO1_Ab19	3.99416
Rhodobacter	RcRhea	1.46521
Roseobacter	RDJL_Phi_1	16.0532
Roseobacter	RDJL_Phi_2	16.8744
Vibrio	VpKK5	2.01245
Pseudomonas	Yua	10.1788
Pseudomonas	ZC01	4.03455
Bordetella	CN1	5.93057
Bordetella	CN2	5.84054
Bordetella	FP1	5.88526
Sphingobium	Lacusarx	1.17234
Pseudomonas	LKO4	9.51807
Pseudomonas	M6	9.72713
Pseudomonas	MP1412	10.1788

## Sheet: Table S4
Table S4. Genome organization and comparison of the phage R26L to R5C.
Query name	Subject name	Identity (%)
R26L_gene_4	R5C_gene_23	58.6139
R26L_gene_5	R5C_gene_22	35.7143
R26L_gene_6	R5C_gene_21	32.3944
R26L_gene_8	R5C_gene_15	53.1646
R26L_gene_11	R5C_gene_10	37.7176
R26L_gene_16	R5C_gene_9	52.2876
R26L_gene_21	R5C_gene_8	39.5161
R26L_gene_24	R5C_gene_2	40.367
R26L_gene_25	R5C_gene_123	41.8367
R26L_gene_26	R5C_gene_122	53.5088
R26L_gene_30	R5C_gene_121	54.386
R26L_gene_31	R5C_gene_120	73.8255
R26L_gene_32	R5C_gene_118	40
R26L_gene_34	R5C_gene_114	52.0619
R26L_gene_35	R5C_gene_113	32.5
R26L_gene_37	R5C_gene_111	40.8451
R26L_gene_41	R5C_gene_109	70.2359
R26L_gene_42	R5C_gene_108	32.0988
R26L_gene_44	R5C_gene_104	37.0892
R26L_gene_45	R5C_gene_103	68
R26L_gene_48	R5C_gene_101	73.8636
R26L_gene_49	R5C_gene_100	83.2215
R26L_gene_50	R5C_gene_99	64.9518
R26L_gene_51	R5C_gene_96	67.93
R26L_gene_52	R5C_gene_95	66.9065
R26L_gene_53	R5C_gene_94	52.6718
R26L_gene_54	R5C_gene_93	49.6914
R26L_gene_55	R5C_gene_92	68.8312
R26L_gene_56	R5C_gene_91	50.6849
R26L_gene_57	R5C_gene_89	71.5347
R26L_gene_58	R5C_gene_86	70.9677
R26L_gene_60	R5C_gene_84	52.0619
R26L_gene_61	R5C_gene_83	77.6042
R26L_gene_62	R5C_gene_82	83.3333
R26L_gene_63	R5C_gene_81	41.0448
R26L_gene_64	R5C_gene_79	83.7838
R26L_gene_66	R5C_gene_77	66.6008
R26L_gene_67	R5C_gene_76	45.4248
R26L_gene_68	R5C_gene_75	72.6351
R26L_gene_69	R5C_gene_74	63.1868
R26L_gene_70	R5C_gene_73	64.4628
R26L_gene_71	R5C_gene_72	70.3892
R26L_gene_72	R5C_gene_71	70.8772
R26L_gene_73	R5C_gene_70	63.6364
R26L_gene_74	R5C_gene_69	97.7273
R26L_gene_75	R5C_gene_68	98.3193
R26L_gene_76	R5C_gene_67	94.884
R26L_gene_77	R5C_gene_66	97.8571
R26L_gene_78	R5C_gene_65	99.6599
R26L_gene_79	R5C_gene_64	86.4734
R26L_gene_80	R5C_gene_63	98.6261
R26L_gene_81	R5C_gene_62	96.5812
R26L_gene_82	R5C_gene_61	97.0149
R26L_gene_83	R5C_gene_60	96.7419
R26L_gene_84	R5C_gene_59	58.3942
R26L_gene_85	R5C_gene_58	71.7391
R26L_gene_86	R5C_gene_57	71.4286
R26L_gene_87	R5C_gene_56	76.3636
R26L_gene_88	R5C_gene_55	59.246
R26L_gene_90	R5C_gene_53	58.2418
R26L_gene_91	R5C_gene_52	52.9412
R26L_gene_92	R5C_gene_51	90.9756
R26L_gene_93	R5C_gene_50	72.7626
R26L_gene_95	R5C_gene_47	61.2903
R26L_gene_98	R5C_gene_44	71.6981
R26L_gene_99	R5C_gene_43	80.7044
R26L_gene_101	R5C_gene_41	33.1258
R26L_gene_102	R5C_gene_40	84.2377
R26L_gene_103	R5C_gene_39	93.0556
R26L_gene_104	R5C_gene_38	94.3925
R26L_gene_105	R5C_gene_37	77.1037
R26L_gene_112	R5C_gene_70	32.6531

## Sheet: Table S5
Table S5. Genome organization and comparison of the phage R26L to Pan1.
Query name	Subject name	Identity (%)
R26L_gene_3	Pan1_gene_02	57.3333
R26L_gene_4	Pan1_gene_01	76.5784
R26L_gene_5	Pan1_gene_100	51.2397
R26L_gene_6	Pan1_gene_99	31.8182
R26L_gene_8	Pan1_gene_95	65.8065
R26L_gene_11	Pan1_gene_92	32.4275
R26L_gene_21	Pan1_gene_91	32.5203
R26L_gene_24	Pan1_gene_86	50
R26L_gene_26	Pan1_gene_84	54.0541
R26L_gene_30	Pan1_gene_83	53.5088
R26L_gene_31	Pan1_gene_82	81.2081
R26L_gene_32	Pan1_gene_81	33.3333
R26L_gene_34	Pan1_gene_79	39.0476
R26L_gene_35	Pan1_gene_78	33.4764
R26L_gene_41	Pan1_gene_74	80.51
R26L_gene_42	Pan1_gene_73	46.0526
R26L_gene_44	Pan1_gene_69	39.1534
R26L_gene_45	Pan1_gene_68	67.1642
R26L_gene_48	Pan1_gene_67	80.6818
R26L_gene_49	Pan1_gene_66	62.4161
R26L_gene_50	Pan1_gene_65	61.1465
R26L_gene_51	Pan1_gene_63	76.1128
R26L_gene_52	Pan1_gene_62	73.2601
R26L_gene_53	Pan1_gene_61	52.0325
R26L_gene_54	Pan1_gene_60	49.2355
R26L_gene_55	Pan1_gene_59	70.7763
R26L_gene_56	Pan1_gene_58	61.1111
R26L_gene_57	Pan1_gene_57	81.4356
R26L_gene_58	Pan1_gene_56	75.576
R26L_gene_59	Pan1_gene_54	37.8788
R26L_gene_60	Pan1_gene_53	86.0759
R26L_gene_61	Pan1_gene_52	74.6114
R26L_gene_62	Pan1_gene_51	76.3441
R26L_gene_63	Pan1_gene_50	45.3704
R26L_gene_64	Pan1_gene_48	51.3333
R26L_gene_66	Pan1_gene_46	74.5059
R26L_gene_67	Pan1_gene_45	58.804
R26L_gene_68	Pan1_gene_44	75.6014
R26L_gene_69	Pan1_gene_43	72.1311
R26L_gene_70	Pan1_gene_42	68.0328
R26L_gene_71	Pan1_gene_41	73.0964
R26L_gene_72	Pan1_gene_40	63.1579
R26L_gene_73	Pan1_gene_39	57.1429
R26L_gene_74	Pan1_gene_38	42.4242
R26L_gene_80	Pan1_gene_32	34.6958
R26L_gene_82	Pan1_gene_31	58.209
R26L_gene_83	Pan1_gene_30	78
R26L_gene_84	Pan1_gene_29	56.2044
R26L_gene_85	Pan1_gene_28	66.6667
R26L_gene_86	Pan1_gene_27	60.3175
R26L_gene_87	Pan1_gene_26	77.1605
R26L_gene_88	Pan1_gene_25	61.2613
R26L_gene_91	Pan1_gene_23	60
R26L_gene_92	Pan1_gene_22	84.6341
R26L_gene_93	Pan1_gene_21	64.3411
R26L_gene_95	Pan1_gene_18	60.0806
R26L_gene_97	Pan1_gene_17	57.9882
R26L_gene_99	Pan1_gene_13	75.9232
R26L_gene_105	Pan1_gene_10	66.7276
R26L_gene_107	Pan1_gene_06	33.75
